# Supplementary material for: NAT10 inhibits ferroptosis and promotes the progression of renal clear cell carcinoma by regulating the NFE2L1-GPX4 signaling pathway
Source: PeerJ. 2025 Oct 31;13:e20224. doi: 10.7717/peerj.20224 (PMC12581918; doi:10.7717/peerj.20224)
Supplement: Supplemental Information 1 [file peerj-13-20224-s001.xls]

## Sheet: Sheet1
ITEM TO CHECK	IMPORTANCE	CHECKLIST
EXPERIMENTAL DESIGN
Definition of experimental and control groups	E	159-164 167-168 179-180 189-190 194-195
Number within each group	E	114-115
Assay carried out by core lab or investigator's lab?	D
Acknowledgement of authors' contributions	D
SAMPLE
Description	E	83-88 107-114
Volume/mass of sample processed	D
Microdissection or macrodissection	E	107-114
Processing procedure	E	107-114
If frozen - how and how quickly?	E	107-109
If fixed - with what, how quickly?	E	107-109
Sample storage conditions and duration (especially for FFPE samples)	E	107-109
NUCLEIC ACID EXTRACTION
Procedure and/or instrumentation	E	119-120
Name of kit and details of any modifications	E	118-120
Source of additional reagents used	D
Details of DNase or RNAse treatment	E	110-117
Contamination assessment (DNA or RNA)	E	110-117
Nucleic acid quantification	E	110-117
Instrument and method	E	110-117
Purity (A260/A280)	D
Yield	D
RNA integrity method/instrument	E	119-120
RIN/RQI or Cq of 3' and 5' transcripts	E	126
Electrophoresis traces	D
Inhibition testing (Cq dilutions, spike or other)	E	110-117
REVERSE TRANSCRIPTION
Complete reaction conditions	E	110-117
Amount of RNA and reaction volume	E	111
Priming oligonucleotide (if using GSP) and concentration	E	116-117
Reverse transcriptase and concentration	E	118
Temperature and time	E	122-123
Manufacturer of reagents and catalogue numbers	D
Cqs with and without RT	D*
Storage conditions of cDNA	D
qPCR TARGET INFORMATION
If multiplex, efficiency and LOD of each assay.	E	115-120
Sequence accession number	E	126
Location of amplicon	D
Amplicon length	E	117-125
In silico specificity screen (BLAST, etc)	E	117-125
Pseudogenes, retropseudogenes or other homologs?	D
Sequence alignment	D
Secondary structure analysis of amplicon	D
Location of each primer by exon or intron (if applicable)	E	113-116
What splice variants are targeted?	E	113-116
qPCR OLIGONUCLEOTIDES
Primer sequences	E	126
RTPrimerDB Identification Number	D
Probe sequences	D**
Location and identity of any modifications	E	113-116
Manufacturer of oligonucleotides	D
Purification method	D
qPCR PROTOCOL
Complete reaction conditions	E	107-120
Reaction volume and amount of cDNA/DNA	E	110-116
Primer, (probe), Mg++ and dNTP concentrations	E	110-116
Polymerase identity and concentration	E	110-116
Buffer/kit identity and manufacturer	E	110-116
Exact chemical constitution of the buffer	D
Additives (SYBR Green I, DMSO, etc.)	E	110-116
Manufacturer of plates/tubes and catalog number	D
Complete thermocycling parameters	E	121-122
Reaction setup (manual/robotic)	D
Manufacturer of qPCR instrument	E	119
qPCR VALIDATION
Evidence of optimisation (from gradients)	D
Specificity (gel, sequence, melt, or digest)	E	107-119
For SYBR Green I, Cq of the NTC	E	107-119
Standard curves with slope and y-intercept	E	107-119
PCR efficiency calculated from slope	E	107-119
Confidence interval for PCR efficiency or standard error	D
r2 of standard curve	E	107-119
Linear dynamic range	E	107-119
Cq variation at lower limit	E	107-119
Confidence intervals throughout range	D
Evidence for limit of detection	E	107-119
If multiplex, efficiency and LOD of each assay.	E	107-119
DATA ANALYSIS
qPCR analysis program (source, version)	E	117-120
Cq method determination	E	117-120
Outlier identification and disposition	E	117-120
Results of NTCs	E	117-120
Justification of number and choice of reference genes	E	117-120
Description of normalisation method	E	117-120
Number and concordance of biological replicates	D
Number and stage (RT or qPCR) of technical replicates	E	117-120
Repeatability (intra-assay variation)	E	117-120
Reproducibility (inter-assay variation, %CV)	D
Power analysis	D
Statistical methods for result significance	E	117-120
Software (source, version)	E	117-120
Cq or raw data submission using RDML	D
Table 1. MIQE checklist for authors, reviewers and editors. All essential information (E) must be submitted with the manuscript. Desirable
information (D) should be submitted if available. If using primers obtained from RTPrimerDB, information on qPCR target, oligonucleotides,
protocols and validation is available from that source.
*: Assessing the absence of DNA using a no RT assay is essential when first extracting RNA. Once the sample has been validated as
RDNA-free, inclusion of a no-RT control is desirable, but no longer essential.
**: Disclosure of the probe sequence is highly desirable and strongly encouraged. However, since not all commercial pre-designed assay
vendors provide this information, it cannot be an essential requirement. Use of such assays is advised against.
