# Supplementary material for: NAT10 inhibits ferroptosis and promotes the progression of renal clear cell carcinoma by regulating the NFE2L1-GPX4 signaling pathway
Source: PeerJ. 2025 Oct 31;13:e20224. doi: 10.7717/peerj.20224 (PMC12581918; doi:10.7717/peerj.20224)
Supplement: Supplemental Information 2 [file peerj-13-20224-s002.zip]

Archive with 23 entries (18 files):
- FIGURE1/
- FIGURE1/fig-1G/
- FIGURE1/fig-1G/Fig-1G.tif
- FIGURE1/fig-1G/fig-1G.xlsx
- FIGURE1/fig1A-IF/
- FIGURE1/fig1A-IF/fig-1C.tif
- FIGURE1/fig1A-IF/fig-1C.xlsx
- FIGURE1/fig1A-IF/Normal.jpg
- FIGURE1/fig1A-IF/Tumor.jpg
- FIGURE1/fig1A-IHC/
- FIGURE1/fig1A-IHC/fig-1B.tif
- FIGURE1/fig1A-IHC/fig-1B.xlsx
- FIGURE1/fig1A-IHC/Fig.1A(N1).jpg
- FIGURE1/fig1A-IHC/Fig.1A(N2).jpg
- FIGURE1/fig1A-IHC/Fig.1A(T1).jpg
- FIGURE1/fig1A-IHC/Fig.1A(T2).jpg
- FIGURE1/PCR/
- FIGURE1/PCR/fig-1D.tif
- FIGURE1/PCR/fig-1D.xlsx
- FIGURE1/PCR/fig-1E.tif
- FIGURE1/PCR/fig-1E.xlsx
- FIGURE1/PCR/fig-1F.tif
- FIGURE1/PCR/fig-1F.xlsx
