# Supplementary material for: NAT10 inhibits ferroptosis and promotes the progression of renal clear cell carcinoma by regulating the NFE2L1-GPX4 signaling pathway
Source: PeerJ. 2025 Oct 31;13:e20224. doi: 10.7717/peerj.20224 (PMC12581918; doi:10.7717/peerj.20224)
Supplement: Supplemental Information 2 [file peerj-13-20224-s002.zip › FIGURE1/fig-1G/fig-1G.xlsx]

## Sheet: Sheet1
		Time	NAT10 High	NAT10 Low
		12	1
		10	1
		7		1
		8	1
		21		0
		15	1
		7	1
		34	1	0
		21		1
		10		0
		3	1
		7	1
		8	1
		12		0
		3	0
		4		1
		14		0
		18	1	0
		43		0
		28		0
		32		0
		37		0
