# Supplementary material for: NAT10 inhibits ferroptosis and promotes the progression of renal clear cell carcinoma by regulating the NFE2L1-GPX4 signaling pathway
Source: PeerJ. 2025 Oct 31;13:e20224. doi: 10.7717/peerj.20224 (PMC12581918; doi:10.7717/peerj.20224)
Supplement: Supplemental Information 2 [file peerj-13-20224-s002.zip › FIGURE1/fig1A-IHC/fig-1B.xlsx]

## Sheet: Sheet1
	Normal	Tumor
	2.24	35.67
	2.87	54.5
	2.68	32.436
