# Supplementary material for: NAT10 inhibits ferroptosis and promotes the progression of renal clear cell carcinoma by regulating the NFE2L1-GPX4 signaling pathway
Source: PeerJ. 2025 Oct 31;13:e20224. doi: 10.7717/peerj.20224 (PMC12581918; doi:10.7717/peerj.20224)
Supplement: Supplemental Information 3 [file peerj-13-20224-s003.zip]

Archive with 46 entries (32 files):
- FIGURE2/
- FIGURE2/FIG-2A/
- FIGURE2/FIG-2A/FIG-2A.tif
- FIGURE2/FIG-2A/FIG-2A.xlsx
- FIGURE2/FIG-2A/Project1.pzfx
- FIGURE2/FIG-2A/~$FIG-2A.xlsx
- FIGURE2/FIG-2B-C/
- FIGURE2/FIG-2B-C/FIG-2B.tif
- FIGURE2/FIG-2B-C/FIG-2B.xlsx
- FIGURE2/FIG-2B-C/FIG-2C.tif
- FIGURE2/FIG-2B-C/FIG-2C.xlsx
- FIGURE2/FIG-2D-E/
- FIGURE2/FIG-2D-E/FIG-2D.tif
- FIGURE2/FIG-2D-E/FIG-2D.xlsx
- FIGURE2/FIG-2D-E/FIG-2E.tif
- FIGURE2/FIG-2D-E/FIG-2E.xlsx
- FIGURE2/FIG-2F-H/
- FIGURE2/FIG-2F-H/ACHN/
- FIGURE2/FIG-2F-H/ACHN/0/
- FIGURE2/FIG-2F-H/ACHN/0/Control.jpg
- FIGURE2/FIG-2F-H/ACHN/0/shNAT10.jpg
- FIGURE2/FIG-2F-H/ACHN/24/
- FIGURE2/FIG-2F-H/ACHN/24/Control.jpg
- FIGURE2/FIG-2F-H/ACHN/24/shNAT10.jpg
- FIGURE2/FIG-2F-H/ACHN/FIG-2G.tif
- FIGURE2/FIG-2F-H/ACHN/FIG-2G.xlsx
- FIGURE2/FIG-2F-H/CAKi1/
- FIGURE2/FIG-2F-H/CAKi1/0/
- FIGURE2/FIG-2F-H/CAKi1/0/Control.jpg
- FIGURE2/FIG-2F-H/CAKi1/0/OE-NAT10.jpg
- FIGURE2/FIG-2F-H/CAKi1/24/
- FIGURE2/FIG-2F-H/CAKi1/24/Control.jpg
- FIGURE2/FIG-2F-H/CAKi1/24/OE-NAT10.jpg
- FIGURE2/FIG-2F-H/CAKi1/FIG-2H.tif
- FIGURE2/FIG-2F-H/CAKi1/FIG-2H.xlsx
- FIGURE2/FIG-2I-J/
- FIGURE2/FIG-2I-J/ACHN/
- FIGURE2/FIG-2I-J/ACHN/Control.jpg
- FIGURE2/FIG-2I-J/ACHN/shNAT10.jpg
- FIGURE2/FIG-2I-J/caki1/
- FIGURE2/FIG-2I-J/caki1/Control.jpg
- FIGURE2/FIG-2I-J/caki1/OE-NAT10.jpg
- FIGURE2/FIG-2I-J/FIG-2I.tif
- FIGURE2/FIG-2I-J/FIG-2I.xlsx
- FIGURE2/FIG-2I-J/FIG-2J.tif
- FIGURE2/FIG-2I-J/FIG-2J.xlsx
