# Supplementary material for: NAT10 inhibits ferroptosis and promotes the progression of renal clear cell carcinoma by regulating the NFE2L1-GPX4 signaling pathway
Source: PeerJ. 2025 Oct 31;13:e20224. doi: 10.7717/peerj.20224 (PMC12581918; doi:10.7717/peerj.20224)
Supplement: Supplemental Information 3 [file peerj-13-20224-s003.zip › FIGURE2/FIG-2B-C/FIG-2B.xlsx]

## Sheet: Sheet1
		Control	shNAT10-1	shNAT10-2
		1	0.23	0.436
		1	0.3231	0.412
		1	0.245	0.321
