# Supplementary material for: NAT10 inhibits ferroptosis and promotes the progression of renal clear cell carcinoma by regulating the NFE2L1-GPX4 signaling pathway
Source: PeerJ. 2025 Oct 31;13:e20224. doi: 10.7717/peerj.20224 (PMC12581918; doi:10.7717/peerj.20224)
Supplement: Supplemental Information 3 [file peerj-13-20224-s003.zip › FIGURE2/FIG-2D-E/FIG-2D.xlsx]

## Sheet: Sheet1
	Hours	Control			shNAT10
	0	0	0	0	0	0	0
	12	0.455	0.476	0.498	0.2312	0.354	0.367
	24	0.7679	0.785	0.699	0.435	0.43	0.408
	48	0.986	1.023	1.089	0.7133	0.675	0.653
