# Supplementary material for: NAT10 inhibits ferroptosis and promotes the progression of renal clear cell carcinoma by regulating the NFE2L1-GPX4 signaling pathway
Source: PeerJ. 2025 Oct 31;13:e20224. doi: 10.7717/peerj.20224 (PMC12581918; doi:10.7717/peerj.20224)
Supplement: Supplemental Information 4 [file peerj-13-20224-s004.zip]

Archive with 4 entries (3 files):
- FIGURE3/
- FIGURE3/Fig.3A.pdf
- FIGURE3/Fig.3B.pdf
- FIGURE3/Fig.3C.pdf
