# Supplementary material for: NAT10 inhibits ferroptosis and promotes the progression of renal clear cell carcinoma by regulating the NFE2L1-GPX4 signaling pathway
Source: PeerJ. 2025 Oct 31;13:e20224. doi: 10.7717/peerj.20224 (PMC12581918; doi:10.7717/peerj.20224)
Supplement: Supplemental Information 5 [file peerj-13-20224-s005.zip]

Archive with 65 entries (40 files):
- FIGURE4/
- FIGURE4/FIG-4A/
- FIGURE4/FIG-4A/GPX4/
- FIGURE4/FIG-4A/GPX4/组化/
- FIGURE4/FIG-4A/GPX4/组化/Normal.jpg
- FIGURE4/FIG-4A/GPX4/组化/Tumor.jpg
- FIGURE4/FIG-4A/NFE2L1/
- FIGURE4/FIG-4A/NFE2L1/组化/
- FIGURE4/FIG-4A/NFE2L1/组化/Normal.jpg
- FIGURE4/FIG-4A/NFE2L1/组化/Tumor.jpg
- FIGURE4/FIG-4B/
- FIGURE4/FIG-4B/FIG-4B.tif
- FIGURE4/FIG-4B/FIG-4B.xlsx
- FIGURE4/FIG-4C/
- FIGURE4/FIG-4C/FIG-4C.tif
- FIGURE4/FIG-4C/FIG-4C.xlsx
- FIGURE4/FIG-4D/
- FIGURE4/FIG-4D/FIG-4D.tif
- FIGURE4/FIG-4D/FIG-4D.xlsx
- FIGURE4/FIG-4E/
- FIGURE4/FIG-4E/FIG-4E.tif
- FIGURE4/FIG-4E/FIG-4E.xlsx
- FIGURE4/FIG-4F/
- FIGURE4/FIG-4F/CHAC1/
- FIGURE4/FIG-4F/CHAC1/Normal.jpg
- FIGURE4/FIG-4F/CHAC1/Tumor.jpg
- FIGURE4/FIG-4F/PTGS2/
- FIGURE4/FIG-4F/PTGS2/Normal.jpg
- FIGURE4/FIG-4F/PTGS2/Tumor.jpg
- FIGURE4/FIG-4F/SLC7A11/
- FIGURE4/FIG-4F/SLC7A11/Normal.jpg
- FIGURE4/FIG-4F/SLC7A11/Tumor.jpg
- FIGURE4/FIG-4G/
- FIGURE4/FIG-4G/FIG-4G.tif
- FIGURE4/FIG-4G/FIG-4G.xlsx
- FIGURE4/FIG-4H/
- FIGURE4/FIG-4H/FIG-4H.tif
- FIGURE4/FIG-4H/FIG-4H.xlsx
- FIGURE4/FIG-4I/
- FIGURE4/FIG-4I/FIG-4I.tif
- FIGURE4/FIG-4I/FIG-4I.xlsx
- FIGURE4/FIG-4J/
- FIGURE4/FIG-4J/FIG-4J.tif
- FIGURE4/FIG-4J/FIG-4J.xlsx
- FIGURE4/FIG-4K/
- FIGURE4/FIG-4K/FIG-4K.tif
- FIGURE4/FIG-4K/FIG-4K.xlsx
- FIGURE4/FIG-4L/
- FIGURE4/FIG-4L/FIG-4L.tif
- FIGURE4/FIG-4L/FIG-4L.xlsx
- FIGURE4/FIG-4M/
- FIGURE4/FIG-4M/FIG-4M.tif
- FIGURE4/FIG-4M/FIG-4M.xlsx
- FIGURE4/FIG-4N-O/
- FIGURE4/FIG-4N-O/FIG-4N/
- FIGURE4/FIG-4N-O/FIG-4N/Control.jpg
- FIGURE4/FIG-4N-O/FIG-4N/shNAT10.jpg
- FIGURE4/FIG-4N-O/FIG-4O.tif
- FIGURE4/FIG-4N-O/FIG-4O.xlsx
- FIGURE4/FIG-4P-Q/
- FIGURE4/FIG-4P-Q/FIG-4P/
- FIGURE4/FIG-4P-Q/FIG-4P/Control.jpg
- FIGURE4/FIG-4P-Q/FIG-4P/OE-NAT10.jpg
- FIGURE4/FIG-4P-Q/FIG-4Q.tif
- FIGURE4/FIG-4P-Q/FIG-4Q.xlsx
