# Supplementary material for: NAT10 inhibits ferroptosis and promotes the progression of renal clear cell carcinoma by regulating the NFE2L1-GPX4 signaling pathway
Source: PeerJ. 2025 Oct 31;13:e20224. doi: 10.7717/peerj.20224 (PMC12581918; doi:10.7717/peerj.20224)
Supplement: Supplemental Information 5 [file peerj-13-20224-s005.zip › FIGURE4/FIG-4G/FIG-4G.xlsx]

## Sheet: Sheet1
	Normal	Tumor
	21.35	9.89
	20.8	10.88
	19.89	11.68
