# Supplementary material for: NAT10 inhibits ferroptosis and promotes the progression of renal clear cell carcinoma by regulating the NFE2L1-GPX4 signaling pathway
Source: PeerJ. 2025 Oct 31;13:e20224. doi: 10.7717/peerj.20224 (PMC12581918; doi:10.7717/peerj.20224)
Supplement: Supplemental Information 6 [file peerj-13-20224-s006.zip]

Archive with 26 entries (20 files):
- FIGURE5/
- FIGURE5/FIG-5-E-F/
- FIGURE5/FIG-5-E-F/FIG-5E/
- FIGURE5/FIG-5-E-F/FIG-5E/GPX4-Control.jpg
- FIGURE5/FIG-5-E-F/FIG-5E/GPX4-OE.jpg
- FIGURE5/FIG-5-E-F/FIG-5E/GPX4-sh.jpg
- FIGURE5/FIG-5-E-F/FIG-5E/NFE2L1-Control.jpg
- FIGURE5/FIG-5-E-F/FIG-5E/NFE2L1-OE.jpg
- FIGURE5/FIG-5-E-F/FIG-5E/NFE2L1-sh.jpg
- FIGURE5/FIG-5-E-F/FIG-5F.tif
- FIGURE5/FIG-5-E-F/FIG-5F.xlsx
- FIGURE5/FIG-5A/
- FIGURE5/FIG-5A/FIG-5A.tif
- FIGURE5/FIG-5A/FIG-5A.xlsx
- FIGURE5/FIG-5B/
- FIGURE5/FIG-5B/FIG-5B.tif
- FIGURE5/FIG-5B/FIG-5B.xlsx
- FIGURE5/FIG-5C-D/
- FIGURE5/FIG-5C-D/1.tif
- FIGURE5/FIG-5C-D/2.tif
- FIGURE5/FIG-5C-D/3.tif
- FIGURE5/FIG-5C-D/Fig.5D.tif
- FIGURE5/FIG-5C-D/Fig.5D.xlsx
- FIGURE5/FIG-5C-D/GAPDH.tif
- FIGURE5/FIG-5C-D/GPX4.tif
- FIGURE5/FIG-5C-D/NFE2L1.tif
