# Supplementary material for: NAT10 inhibits ferroptosis and promotes the progression of renal clear cell carcinoma by regulating the NFE2L1-GPX4 signaling pathway
Source: PeerJ. 2025 Oct 31;13:e20224. doi: 10.7717/peerj.20224 (PMC12581918; doi:10.7717/peerj.20224)
Supplement: Supplemental Information 6 [file peerj-13-20224-s006.zip › FIGURE5/FIG-5A/FIG-5A.xlsx]

## Sheet: Sheet1
			Control			shNAT10
		GPX4	1	1	1	0.46	0.658	0.785
		NFE2L1	1	1	1	0.34	0.311	0.486
