# Supplementary material for: NAT10 inhibits ferroptosis and promotes the progression of renal clear cell carcinoma by regulating the NFE2L1-GPX4 signaling pathway
Source: PeerJ. 2025 Oct 31;13:e20224. doi: 10.7717/peerj.20224 (PMC12581918; doi:10.7717/peerj.20224)
Supplement: Supplemental Information 7 [file peerj-13-20224-s007.zip]

Archive with 72 entries (44 files):
- FIGURE6/
- FIGURE6/FIG-6A-B/
- FIGURE6/FIG-6A-B/FIG-6A.tif
- FIGURE6/FIG-6A-B/FIG-6A.xlsx
- FIGURE6/FIG-6A-B/FIG-6B.tif
- FIGURE6/FIG-6A-B/FIG-6B.xlsx
- FIGURE6/FIG-6C-D/
- FIGURE6/FIG-6C-D/FIG-6C.tif
- FIGURE6/FIG-6C-D/FIG-6C.xlsx
- FIGURE6/FIG-6C-D/FIG-6D.tif
- FIGURE6/FIG-6C-D/FIG-6D.xlsx
- FIGURE6/FIG-6E/
- FIGURE6/FIG-6E/ACHN/
- FIGURE6/FIG-6E/ACHN/GPX4/
- FIGURE6/FIG-6E/ACHN/GPX4/DMSO.jpg
- FIGURE6/FIG-6E/ACHN/GPX4/HBr+NFE2L1.jpg
- FIGURE6/FIG-6E/ACHN/GPX4/HBr.jpg
- FIGURE6/FIG-6E/CAKI1/
- FIGURE6/FIG-6E/CAKI1/GPX4/
- FIGURE6/FIG-6E/CAKI1/GPX4/DMSO.tif
- FIGURE6/FIG-6E/CAKI1/GPX4/HBr+NFE2L1.tif
- FIGURE6/FIG-6E/CAKI1/GPX4/HBr.tif
- FIGURE6/FIG-6F/
- FIGURE6/FIG-6F/FIG-6F.tif
- FIGURE6/FIG-6F/FIG-6F.xlsx
- FIGURE6/FIG-6G/
- FIGURE6/FIG-6G/FIG-6G.xlsx
- FIGURE6/FIG-6G/Fig.6G.tif
- FIGURE6/FIG-6H/
- FIGURE6/FIG-6H/FIG-6H.tif
- FIGURE6/FIG-6H/FIG-6H.xlsx
- FIGURE6/FIG-6I/
- FIGURE6/FIG-6I/FIG-6I.tif
- FIGURE6/FIG-6I/FIG-6I.xlsx
- FIGURE6/FIG-6J/
- FIGURE6/FIG-6J/ACHN--CHAC1/
- FIGURE6/FIG-6J/ACHN--CHAC1/ACHN/
- FIGURE6/FIG-6J/ACHN--CHAC1/ACHN/DMSO.jpg
- FIGURE6/FIG-6J/ACHN--CHAC1/ACHN/HBR+NFE.jpg
- FIGURE6/FIG-6J/ACHN--CHAC1/ACHN/HBr.jpg
- FIGURE6/FIG-6J/ACHN--PTGS2/
- FIGURE6/FIG-6J/ACHN--PTGS2/ACHN/
- FIGURE6/FIG-6J/ACHN--PTGS2/ACHN/DMSO.jpg
- FIGURE6/FIG-6J/ACHN--PTGS2/ACHN/HBR+NFE.jpg
- FIGURE6/FIG-6J/ACHN--PTGS2/ACHN/HBr.jpg
- FIGURE6/FIG-6J/ACHN--SLC7A11/
- FIGURE6/FIG-6J/ACHN--SLC7A11/ACHN/
- FIGURE6/FIG-6J/ACHN--SLC7A11/ACHN/DMSO.jpg
- FIGURE6/FIG-6J/ACHN--SLC7A11/ACHN/HBR+NFE.jpg
- FIGURE6/FIG-6J/ACHN--SLC7A11/ACHN/HBr.jpg
- FIGURE6/FIG-6K/
- FIGURE6/FIG-6K/FIG-6K.tif
- FIGURE6/FIG-6K/FIG-6K.xlsx
- FIGURE6/FIG-6L/
- FIGURE6/FIG-6L/Caki1--CHAC1/
- FIGURE6/FIG-6L/Caki1--CHAC1/CAK-1I/
- FIGURE6/FIG-6L/Caki1--CHAC1/CAK-1I/DMSO.jpg
- FIGURE6/FIG-6L/Caki1--CHAC1/CAK-1I/HBR+NFE.jpg
- FIGURE6/FIG-6L/Caki1--CHAC1/CAK-1I/HBr.jpg
- FIGURE6/FIG-6L/Caki1--PTGS2/
- FIGURE6/FIG-6L/Caki1--PTGS2/CAK-1I/
- FIGURE6/FIG-6L/Caki1--PTGS2/CAK-1I/DMSO.jpg
- FIGURE6/FIG-6L/Caki1--PTGS2/CAK-1I/HBR+NFE.jpg
- FIGURE6/FIG-6L/Caki1--PTGS2/CAK-1I/HBr.jpg
- FIGURE6/FIG-6L/Caki1--SLC7A11/
- FIGURE6/FIG-6L/Caki1--SLC7A11/CAK-1I/
- FIGURE6/FIG-6L/Caki1--SLC7A11/CAK-1I/DMSO.jpg
- FIGURE6/FIG-6L/Caki1--SLC7A11/CAK-1I/HBR+NFE.jpg
- FIGURE6/FIG-6L/Caki1--SLC7A11/CAK-1I/HBr.jpg
- FIGURE6/FIG-6M/
- FIGURE6/FIG-6M/FIG-6M.tif
- FIGURE6/FIG-6M/FIG-6M.xlsx
