# Supplementary material for: NAT10 inhibits ferroptosis and promotes the progression of renal clear cell carcinoma by regulating the NFE2L1-GPX4 signaling pathway
Source: PeerJ. 2025 Oct 31;13:e20224. doi: 10.7717/peerj.20224 (PMC12581918; doi:10.7717/peerj.20224)
Supplement: Supplemental Information 7 [file peerj-13-20224-s007.zip › FIGURE6/FIG-6G/FIG-6G.xlsx]

## Sheet: Sheet1
		DMSO	HBr	HBr+NFE2L1
		11.78	3.6	7.78
		14.57	2.68	8.09
		13.68	4.68	7.09
