# Supplementary material for: NAT10 inhibits ferroptosis and promotes the progression of renal clear cell carcinoma by regulating the NFE2L1-GPX4 signaling pathway
Source: PeerJ. 2025 Oct 31;13:e20224. doi: 10.7717/peerj.20224 (PMC12581918; doi:10.7717/peerj.20224)
Supplement: Supplemental Information 7 [file peerj-13-20224-s007.zip › FIGURE6/FIG-6I/FIG-6I.xlsx]

## Sheet: Sheet1
			DMSO			HBr			HBr+NFE2L1
		ACHN	26.09	31.12	32.21	124.68	154.658	169.79	78.8	89.7	88.79
		Caki1	43.98	42	57	154.79	198.79	112.79	79.8	69.8	84.79
