# Supplementary material for: NAT10 inhibits ferroptosis and promotes the progression of renal clear cell carcinoma by regulating the NFE2L1-GPX4 signaling pathway
Source: PeerJ. 2025 Oct 31;13:e20224. doi: 10.7717/peerj.20224 (PMC12581918; doi:10.7717/peerj.20224)
Supplement: Supplemental Information 8 [file peerj-13-20224-s008.zip]

Archive with 14 entries (9 files):
- FIGURE7/
- FIGURE7/FIG-7A/
- FIGURE7/FIG-7A/Fig.7A.tif
- FIGURE7/FIG-7A/Fig.7A.xlsx
- FIGURE7/FIG-7B-7C/
- FIGURE7/FIG-7B-7C/Fig.7B.tif
- FIGURE7/FIG-7B-7C/Fig.7C.tif
- FIGURE7/FIG-7B-7C/Fig.7C.xlsx
- FIGURE7/FIG-7D/
- FIGURE7/FIG-7D/Fig.7D.tif
- FIGURE7/FIG-7D/Fig.7D.xlsx
- FIGURE7/FIG-7E/
- FIGURE7/FIG-7E/Fig.7E.tif
- FIGURE7/FIG-7E/Fig.7E.xlsx
