# Supplementary material for: NAT10 inhibits ferroptosis and promotes the progression of renal clear cell carcinoma by regulating the NFE2L1-GPX4 signaling pathway
Source: PeerJ. 2025 Oct 31;13:e20224. doi: 10.7717/peerj.20224 (PMC12581918; doi:10.7717/peerj.20224)
Supplement: Supplemental Information 8 [file peerj-13-20224-s008.zip › FIGURE7/FIG-7E/Fig.7E.xlsx]

## Sheet: Sheet1
				Vec-Ctrl + DMSO	Vec-Ctrl + RSL3	NAT10-OE + DMSO	NAT10-OE + RSL3
				2.24152	6.18913	1.41763	4.8628
				1.83001	6.41359	1.30421	5.03953
				2.07439	7.064	1.50994	4.97374
